# Supplementary material for: Controversial Aspects of Diagnostics and Therapy of Idiopathic Condylar Resorption: An Analysis of Evidence- and Consensus-Based Recommendations Based on an Interdisciplinary Guideline Project
Source: J Clin Med. 2023 Jul 27;12(15):4946. doi: 10.3390/jcm12154946 (PMC10419428; doi:10.3390/jcm12154946)
Supplement: Supplementary file 1 [file jcm-12-04946-s001.zip]

Archive with 1 entries (1 files):
- jcm-2442100-supplementary.pdf
